# Supplementary material for: Clinical characteristics of adrenal crisis in adult population with and without predisposing chronic adrenal insufficiency: a retrospective cohort study
Source: BMC Endocr Disord. 2017 Sep 11;17:58. doi: 10.1186/s12902-017-0208-0 (PMC5594557; doi:10.1186/s12902-017-0208-0)
Supplement: Supplementary file 3 — Review of previous studies. (XLS 41 kb) [file 12902_2017_208_MOESM3_ESM.xls]

## Sheet: S_Table9
Table S12. Review of previous studies.
Authors		Omori et al.		Chen et al.		Hahner et al.		Smans et al.		Hahner et al.		Ono et al.		Rushworth RL et al.
Year		2003		2013		2015		2016		2010		2017		2014
Country		Japan		Taiwan		Germany		Netherland		Germany		Japan		Australia
Design		Retrospective cohort study		Cross sectional study		Prospective cohort study (Questionnaires and phone survey)		Descriptive study		Cross sectional study (Questionnaires survey)		Cross sectional study (Administrative claim survey)		Descriptive study
Predisposing disease		PAI, SAI		AI		chronic AI		AI		AI		PAI, SAI		Any
Source population		137 patients (PAI 22, SAI 115)		35,884,231 patients		423 patients (PAI 221, SAI 202), 364 patients (86%) completed the whole study		458 patients (PAI 111, SAI 319, TAI* 28)		444 patients (PAI 254, SAI 190)		34,000,000 patients		5,389,908 patients
Inclusion / Exclusion criteria						Exclusion criteria: AI due to long-term pharmacological glucocorticoid treatment (> PSL 7.5mg) for other reasons than AI, adrenocortical-carcinoma, or age younger than 18 years		Inclusion criteria: ICD-9 017.6, 036.3, 191.0, 194.0, 194.3, 225.2, 227.0, 227.3, 253, 255, 377.5 Review of medical records.		Exclusion criteria: AI due to long-term pharmacological glucocorticoid treatment (> PSL 7.5mg) for other reasons than AI, adrenocortical-carcinoma, adrenoleukodystrophy, or patients with < 12months duration of disease
Events		AC		AI admission		AC		AC				AC		AC
Number of events		40 patients, at least once Pathophysiology (PAS/SAI): N.A		32,085 patients (52,660 events) Pathophysiology (PAS/SAI): N.A		46 patients Pathophysiology (PAS/SAI): PAI 29, SAI 17		181 patients Pathophysiology (PAS/SAI): N.A		185 patients (384 events) Pathophysiology(PAS/SAI): PAI 119/254 (46.9%), SAI 66/190 (34.7%)		799 patients Pathophysiology (PAS/SAI): PAI 248/799 (31.0%), SAI 551/799 (69.0%)		824 patients Pathophysiology(PAI/SAI): PAI 58/824 (7.0%), SAI 48/824 (5.8%)
Diagnosis of events		Based on medical records. AC symptoms were as follows: hyponatremia, hypoglycemia, hypotension, or unconsciousness		Diagnosis at discharge: ICD-9CM 255.4		Review of medical records. AC was defined if the following condition could be documented: worsening of the general condition with signs and symptoms of glucocorticoid and/or mineralocorticoid deficiency and at least two conditions including hypotension (systolic blood pressure < 100 mm Hg); nausea or vomiting ; severe fatigue; documented hyponatremia, hyperkalemia, or hypoglycemia ; and subsequen…		AC was defined as an acute impairment of general health requiring hospital admission and administration of intravenous saline and glucocorticoid in patients with AI.		Review of medical records. AC was defined as acute impairment of general health with need of i.v. glucocorticoid administration and requiring hospital admission.		National inpatient database AC was defined as clinical condition diagnosed with AC (ICD-10, E27.2) and requring hospital admission with administration of intravenous glucocorticoid in patients with with PAI or SAI		Extracted from the health record of each patient by staff trained in clinical coding. AC was defined ro be labelled AC (ICD-10 E27.2) in the principal diagnosis or in any secondary (co-morbid) diagnosis.
Age (AC case)		N.A.		Mean 67.3 years (SD:15.2years) 0-19y, 456 patients (1.4%) 20-39y, 1334 patients (4.2%) 40-59y, 5607 patients (17.5%) 60-79y, 18,724 patients (58.4%) 80- y, 5964 patients (18.6%)		N.A.		N.A.		N.A.		Median 58 years (IQR: 28-73) [PAI 29 years (IQR: 7-68), SAI 61years (IQR: 41-73)] 0-19y, 164 patients (20.5%) 20-39y, 102 patients (12.8%) 40-59y, 156 patients (19.5%) 60-79y, 280 patients (35.0%) 80- y, 97 patients (12.1%)		Median 61 years 20-39y, 172 patients (20.9%) 40-59y, 217 patients (26.3%) 60-79y, 312 patients (37.9%) 80- y, 123 patients (14.9%)
Sex (AC case)		N.A.		Male, 16,163 patients (50.4%)		Male 13 patients (28%)		N.A.		N.A.		Male 395 patients (49.4%)		Male 309 patients (37.5%)
Indication for hospital admission		N.A.		N.A.		Gastroenteritis 16 patients (34.8%), other infectious disease 15 patients (32.6%), emotional stress 14 patients (30.4%), unknown 4 patients (8.7%), pain 4 patients (8.7%), surgery 4 patients (8.7%), strenuous physical activity 2 patients (4.3%), forgotten GC intake 2 patients (4.3%).		Gastroenteritis 61 patients (32%), bronchopulmonary infections 56 patients (29%), uninary tract infections 22 patients (11%), other infections 54 patients (28%). Cessation or reduction in GC 17 patients (with TAI 7 patients). AC as first presentation of AI occurred in 14% of patients with PAI and in 4% in patients with SAI.		Gastrointestinal infection 59/181 patients (32.6%) with PAI, 24/110 patients (21.8%) with SAI, other infectious disease/fever 44/181 patients (24.3%) with PAI, 19/110 patients (17.3%) with SAI, surgery 13/181 patients (7.2%) with PAI, 17/110 patients (15.5%) with SAI, unknown 12/181 patients (6.6%) with PAI, 14/110 patients (12.7%) with SAI, strenuous physical activity 14/181 patients (7.7%) with…		N.A.		N.A.
Under GC related medicine		N.A.		N.A.		HC 39 patients (85%), CA 3 patients (6.5%), PSL 3 patients (6.5%), PSL+HC 1 patients (2.2%),		N.A.		N.A.		N.A.		N.A.
Ward		N.A.		Internal medicine, 26,032 patients (81.1%) Neurology, 1558 patients (4.9%) Neurosurgery, 435 patients (1.4%) Surgery, 1881 patients (5.9%) Orthopedics, 1201 patients (3.7%) Pediatrics, 345 patients (1.1%)		Outpatient treatment 39%, Hospitalized in general ward 42%, Treatment in ICU 13%, Death from AC 6.3%		N.A.		Outpatients treated PAI 108/254 (42.5%), SAI 54/190 (28.4%)		Admission to ICU 42patients (5.3%)		Emergency Department 601 patients (77.1%) Hospital transfer 69 patients (8.8%) Doctor referral 60 patients (7.7%) Other 50 patients (6.4%)
Risk factors		Untreated hypogonadism RR 3.70(95%CI: 1.71-7.98)		N.A.		Significant risk factors for AC were not identified.		PAI, Cardiac, neurological and pulmonary comorbidities and malignancy, HC.		PAI, Concomitant disease (in All , in PAI), Age at diagnosis (in PAI), Female (in SAI), Diabetes insipidus (in SAI)		N.A.		N.A.
Comorbidity		N.A.		Pneumonia 2051 patients (6.4%), Uninary tract infection 2049 patients (6.4%), Diabetes mellitus 1985 patients (6.2%), Electrolyte imbalance 1551 patients (4.8%), Chronic obstructive pulmonary disease 1428 patients (4.5%), Sepsis 1302 patients (4.1%), Other endocrine disorders patients 1284 patients (4.0%), Gastrointerstitial hemorrhage 643 patients (2.0%)		N.A.		N.A.		N.A.		Infections 120 patients (15.0%) Respiratory diseases 94 patients (11.8%) Gastroenteritis 68 patients (8.5%) Cardiovascular diseases 51 patients (6.4%) Gastrointestinal diseases 46 patients (5.8%) Neuromascular diseases 45 patients (5.6%) Renal diseases 36 patients (4.5%) Malignancy 27 patients (3.4%)		Any infection 317 patients (38.5%) Bacterial infection 131 patients (15.9%) Viral infection 61 patients (7.4%) Gastroenteritis 125 patients (15.2%) Pneumonia 85 patients (10.3%) UTI 82 patients (10.0%) Diabetes mellitus 178 patients (21.6%), Fracture 22 patients (2.7%) Surgucal procedure 45 patients (5.5%)
* TAI: The diagnosis of TAI was considered if patients used steroids in a dose that suppresses the hypothalamic-pituitary-adrenal (HPA) axis and in whom there was no evidence of PAI or SAI.
